# Supplementary material for: Automated Image Analysis Pipeline Development to Monitor Disease Progression in Muscular Dystrophy Using Cell Profiler
Source: Arch Microbiol Immunol. Author manuscript; Available in PMC 2023 Oct 5. (PMC10552673; doi:10.26502/ami.936500115)
Supplement: Supplementary — File S1: Pipeline for EBD quantification Supplementary File S2: Pipeline for eMyHC quantification Supplementary File S3: Pipeline for CD68 quantification Supplementary File S4: Pipeline for collagen quantification [file NIHMS1930114-supplement-Supplementary.zip]

Archive with 5 entries (4 files):
- Supplymentary files/
- Supplymentary files/Supplementary File S1.cppipe
- Supplymentary files/Supplementary File S2.cppipe
- Supplymentary files/Supplementary File S3.cppipe
- Supplymentary files/Supplementary File S4.cppipe
