# Supplementary material for: Automated Image Analysis Pipeline Development to Monitor Disease Progression in Muscular Dystrophy Using Cell Profiler
Source: Arch Microbiol Immunol. Author manuscript; Available in PMC 2023 Oct 5. (PMC10552673; doi:10.26502/ami.936500115)
Supplement: Supplementary — File S1: Pipeline for EBD quantification Supplementary File S2: Pipeline for eMyHC quantification Supplementary File S3: Pipeline for CD68 quantification Supplementary File S4: Pipeline for collagen quantification [file NIHMS1930114-supplement-Supplementary.zip › Supplymentary files/Supplementary File S3.cppipe]

CellProfiler Pipeline: http://www.cellprofiler.org
Version:5
DateRevision:421
GitHash:
ModuleCount:9
HasImagePlaneDetails:False

Images:[module_num:1|svn_version:'Unknown'|variable_revision_number:2|show_window:False|notes:['To begin creating your project, use the Images module to compile a list of files and/or folders that you want to analyze. You can also specify a set of rules to include only the desired files in your selected folders.']|batch_state:array([], dtype=uint8)|enabled:True|wants_pause:False]
    :
    Filter images?:Images only
    Select the rule criteria:and (extension does isimage) (directory doesnot containregexp "[\\\\/]\\.")

Metadata:[module_num:2|svn_version:'Unknown'|variable_revision_number:6|show_window:False|notes:['The Metadata module optionally allows you to extract information describing your images (i.e, metadata) which will be stored along with your measurements. This information can be contained in the file name and/or location, or in an external file.']|batch_state:array([], dtype=uint8)|enabled:True|wants_pause:False]
    Extract metadata?:No
    Metadata data type:Text
    Metadata types:{}
    Extraction method count:1
    Metadata extraction method:Extract from file/folder names
    Metadata source:File name
    Regular expression to extract from file name:^(?P<Plate>.*)_(?P<Well>[A-P][0-9]{2})_s(?P<Site>[0-9])_w(?P<ChannelNumber>[0-9])
    Regular expression to extract from folder name:(?P<Date>[0-9]{4}_[0-9]{2}_[0-9]{2})$
    Extract metadata from:All images
    Select the filtering criteria:and (file does contain "")
    Metadata file location:Elsewhere...|
    Match file and image metadata:[]
    Use case insensitive matching?:No
    Metadata file name:None
    Does cached metadata exist?:No

NamesAndTypes:[module_num:3|svn_version:'Unknown'|variable_revision_number:8|show_window:False|notes:['The NamesAndTypes module allows you to assign a meaningful name to each image by which other modules will refer to it.']|batch_state:array([], dtype=uint8)|enabled:True|wants_pause:False]
    Assign a name to:Images matching rules
    Select the image type:Grayscale image
    Name to assign these images:DNA
    Match metadata:[]
    Image set matching method:Order
    Set intensity range from:Image metadata
    Assignments count:1
    Single images count:0
    Maximum intensity:255.0
    Process as 3D?:No
    Relative pixel spacing in X:1.0
    Relative pixel spacing in Y:1.0
    Relative pixel spacing in Z:1.0
    Select the rule criteria:and (file does contain "tif")
    Name to assign these images:original
    Name to assign these objects:Cell
    Select the image type:Color image
    Set intensity range from:Image metadata
    Maximum intensity:255.0

Groups:[module_num:4|svn_version:'Unknown'|variable_revision_number:2|show_window:False|notes:['The Groups module optionally allows you to split your list of images into image subsets (groups) which will be processed independently of each other. Examples of groupings include screening batches, microtiter plates, time-lapse movies, etc.']|batch_state:array([], dtype=uint8)|enabled:True|wants_pause:False]
    Do you want to group your images?:No
    grouping metadata count:1
    Metadata category:None

ColorToGray:[module_num:5|svn_version:'Unknown'|variable_revision_number:4|show_window:True|notes:['Convert the colored images into grayscale images representing each of the color channels.']|batch_state:array([], dtype=uint8)|enabled:True|wants_pause:False]
    Select the input image:original
    Conversion method:Split
    Image type:RGB
    Name the output image:OrigGray
    Relative weight of the red channel:1.0
    Relative weight of the green channel:1.0
    Relative weight of the blue channel:1.0
    Convert red to gray?:Yes
    Name the output image:OrigRed
    Convert green to gray?:Yes
    Name the output image:OrigGreen
    Convert blue to gray?:Yes
    Name the output image:OrigBlue
    Convert hue to gray?:Yes
    Name the output image:OrigHue
    Convert saturation to gray?:Yes
    Name the output image:OrigSaturation
    Convert value to gray?:Yes
    Name the output image:OrigValue
    Channel count:1
    Channel number:1
    Relative weight of the channel:1.0
    Image name:Channel1

IdentifyPrimaryObjects:[module_num:6|svn_version:'Unknown'|variable_revision_number:15|show_window:True|notes:['Identify the CD68 in the muscle cross-section images.']|batch_state:array([], dtype=uint8)|enabled:True|wants_pause:False]
    Select the input image:OrigGreen
    Name the primary objects to be identified:CD68
    Typical diameter of objects, in pixel units (Min,Max):1,60
    Discard objects outside the diameter range?:Yes
    Discard objects touching the border of the image?:Yes
    Method to distinguish clumped objects:Intensity
    Method to draw dividing lines between clumped objects:Intensity
    Size of smoothing filter:0
    Suppress local maxima that are closer than this minimum allowed distance:0
    Speed up by using lower-resolution image to find local maxima?:Yes
    Fill holes in identified objects?:After both thresholding and declumping
    Automatically calculate size of smoothing filter for declumping?:No
    Automatically calculate minimum allowed distance between local maxima?:Yes
    Handling of objects if excessive number of objects identified:Continue
    Maximum number of objects:500
    Use advanced settings?:Yes
    Threshold setting version:12
    Threshold strategy:Global
    Thresholding method:Minimum Cross-Entropy
    Threshold smoothing scale:1.3488
    Threshold correction factor:1.0
    Lower and upper bounds on threshold:0.3,0.95
    Manual threshold:0.0
    Select the measurement to threshold with:None
    Two-class or three-class thresholding?:Two classes
    Log transform before thresholding?:No
    Assign pixels in the middle intensity class to the foreground or the background?:Foreground
    Size of adaptive window:50
    Lower outlier fraction:0.05
    Upper outlier fraction:0.05
    Averaging method:Mean
    Variance method:Standard deviation
    # of deviations:2.0
    Thresholding method:Minimum Cross-Entropy

ConvertObjectsToImage:[module_num:7|svn_version:'Unknown'|variable_revision_number:1|show_window:True|notes:['Convert the identified collagen (objects) into a black and white image to simplify subsequent area measurements.']|batch_state:array([], dtype=uint8)|enabled:True|wants_pause:False]
    Select the input objects:CD68
    Name the output image:CD68
    Select the color format:Binary (black & white)
    Select the colormap:Default

MeasureImageAreaOccupied:[module_num:8|svn_version:'Unknown'|variable_revision_number:5|show_window:True|notes:['Measure the area of the image covered with CD68.']|batch_state:array([], dtype=uint8)|enabled:True|wants_pause:False]
    Measure the area occupied by:Both
    Select binary images to measure:CD68
    Select object sets to measure:CD68

ExportToSpreadsheet:[module_num:9|svn_version:'Unknown'|variable_revision_number:13|show_window:True|notes:['Export data into a csv file.']|batch_state:array([], dtype=uint8)|enabled:True|wants_pause:False]
    Select the column delimiter:Comma (",")
    Add image metadata columns to your object data file?:No
    Add image file and folder names to your object data file?:No
    Select the measurements to export:Yes
    Calculate the per-image mean values for object measurements?:Yes
    Calculate the per-image median values for object measurements?:No
    Calculate the per-image standard deviation values for object measurements?:No
    Output file location:Default Output Folder|
    Create a GenePattern GCT file?:No
    Select source of sample row name:Metadata
    Select the image to use as the identifier:None
    Select the metadata to use as the identifier:None
    Export all measurement types?:No
    Press button to select measurements:Image|Threshold_OrigThreshold_CD68,Image|Threshold_WeightedVariance_CD68,Image|Threshold_SumOfEntropies_CD68,Image|Threshold_FinalThreshold_CD68,Image|Series_original,Image|ExecutionTime_01Images,Image|ExecutionTime_07ConvertObjectsToImage,Image|ExecutionTime_04Groups,Image|ExecutionTime_06IdentifyPrimaryObjects,Image|ExecutionTime_02Metadata,Image|ExecutionTime_08MeasureImageAreaOccupied,Image|ExecutionTime_05ColorToGray,Image|ExecutionTime_03NamesAndTypes,Image|ModuleError_01Images,Image|ModuleError_03NamesAndTypes,Image|ModuleError_04Groups,Image|ModuleError_05ColorToGray,Image|ModuleError_07ConvertObjectsToImage,Image|ModuleError_06IdentifyPrimaryObjects,Image|ModuleError_08MeasureImageAreaOccupied,Image|ModuleError_02Metadata,Image|FileName_original,Image|Width_original,Image|MD5Digest_original,Image|URL_original,Image|AreaOccupied_TotalArea_CD68,Image|Scaling_original,Image|PathName_original,Image|Frame_original,Image|Group_Number,Image|Group_Index,Image|Count_CD68,Image|Height_original,CD68|Number_Object_Number,CD68|Location_Center_Z,CD68|Location_Center_X,CD68|Location_Center_Y
    Representation of Nan/Inf:NaN
    Add a prefix to file names?:No
    Filename prefix:MyExpt_
    Overwrite existing files without warning?:No
    Data to export:Image
    Combine these object measurements with those of the previous object?:No
    File name:DATA.csv
    Use the object name for the file name?:Yes
    Data to export:CD68
    Combine these object measurements with those of the previous object?:No
    File name:DATA.csv
    Use the object name for the file name?:Yes
